# Supplementary material for: Labor Induction with Synthetic Oxytocin and Infantile Colic: A Case–Control Study
Source: Medicina (Kaunas). 2025 Oct 24;61(11):1908. doi: 10.3390/medicina61111908 (PMC12654489; doi:10.3390/medicina61111908)
Supplement: Supplementary file 1 [file medicina-61-01908-s001.zip]

Archive with 1 entries (1 files):
- medicina-3904754-supplementary.pdf
